# Supplementary material for: Modeling specific action potentials in the human atria based on a minimal single-cell model
Source: PLoS One. 2018 Jan 23;13(1):e0190448. doi: 10.1371/journal.pone.0190448 (PMC5779667; doi:10.1371/journal.pone.0190448)
Supplement: S1 Appendix — (TEX) [file pone.0190448.s004.tex]

Here, we discuss in detail the reaction-diffusion model
in Eqs.~(\ref{eq:BOdu}) and (\ref{eq:BOdvws}).
We start by considering the terms of the total ionic current $J$,
already discussed in Eq.~(\ref{eq:J}).
These ionic currents  are given by
%\begin{subequations}
\begin{eqnarray}
J_{\rm fi} &=& \frac{v}{\tau_{\rm fi}}
          (u-\theta_v)(u_u -u) H_{\theta_v}(u) ,
\label{jfi}\\
J_{\rm si} &=& \frac{ws}{\tau_{\rm si}}H_{\theta_w}(u) ,
\label{jsi}\\
J_{\rm so} &=& -\frac{u}{T_o(u)}H^{\theta_w}(u)-
           \frac{1}{\tau_{\rm so1}+(\tau_{\rm so2} - \tau_{\rm so1})Q_{\rm so}(u)}
          H_{\theta_w}(u) \,,\label{jso}
\end{eqnarray}
%\label{allJ}%
%\end{subequations}
together with the stimulus current
\begin{eqnarray}
  J_{\rm stim} &=& j_{\rm stim} (H_0(t^{\ast})-H_0(t^{\ast}+T))\,,\label{jstim}
\end{eqnarray}
where $t^{\ast}=t\hbox{ mod}(1/f)$, $f$ being the frequency of
the stimulus signal, $0<T<1/f$ is the duration of the stimulus
and $j_{\rm stim}$ being its amplitude.
\nameref{S1_Fig} %\ref{S1fig}
illustrates each of the ionic current together
with the stimulus current and the normalized transmembrane
voltage. In our simulations we fix $j_{\rm stim}=-40$ pA and
$T=3.5$ ms, but similar results are obtained for other
stimulus conditions.
Function $H_x(z)$ is the Heaviside function, equal to $1$
for non-negative $z$ %-x$
and zero otherwise, and
$H^x(z)=1-H_x(z)$.

Equations (\ref{jfi}), (\ref{jsi}) and (\ref{jso}) %(\ref{allJ}) (a)-(c)
contain further the functions
%\begin{subequations}
\begin{eqnarray}
T_x(u) &=& \tau_{\rm x1}H^{\theta_x}(u) + \tau_{\rm x2}H_{\theta_x}(u) \, ,\\\label{otherfuncs1}%
Q_x(u) &=& \frac{1}{2}\left (1+\tanh{(k_{x}(u-u_{x}))}\right ) \, ,\label{otherfuncs2}
\end{eqnarray}
%\label{otherfuncs}%
%\end{subequations}
%for suitable choices of $x$,
where $u_u=1.0089$ and $u_{\rm so}=0.592093$ are reference values,
$\theta_v=0.3$ and $\theta_w=0.18171$ are threshold values of $u$
corresponding to the opening and closing of the ion channels,
$\tau_{\rm o1}=250.03$, $\tau_{\rm o2}=16.632$,
$\tau_{\rm so2}=6.5537$, 
and $k_{\rm so}=2.9748$.

As discussed in the main text, current $J_{\rm fi}$ is a fast inward
current mediated by sodium channels and controlled by the time scale
$\tau_{\rm fi}$, current $J_{\rm si}$ is a slow inward current mediated
by calcium channels and controlled by $\tau_{\rm si}$ and current
$J_{\rm so}$  is the slow outward current mediated by potassium
channels controlled by the time scale $\tau_{\rm so1}$.
\nameref{S1_Fig} %\ref{S1fig}
illustrates each ionic current as a function of
time, whereas in \nameref{S2_Fig} %\ref{S2fig}
we plot each current as a function
of the scaled potential $u$ and the three gating variables.
%The meaning of the currents is given in references
%\cite{Lenk/etal:2015,Richter:2017}.

Both \nameref{S1_Fig} %\ref{S1fig}
and \nameref{S2_Fig} %\ref{S2fig}
may help understanding why
the set of the three time scales is suitable for characterizing
the full shape of one AP.
From Eq.~(\ref{jfi}) one sees that for voltages $u>\theta_v$
the fast inward current $J_{\rm fi}$ depends linearly on $v$
and quadraticaly on $u$. This current in time shows a very
narrow spike (\nameref{S1_Fig} (c)) which results from a projection
over $u$ (\nameref{S2_Fig} (a)). Thus, the quadratic dependence
in $u$ is not as dominant as the linear dependence on $v$
whose slope $1/\tau_{\rm fi}$ parameterizes the height of
the spike and consequently the amplitude of the AP.
This also explains why the amplitude APA depends more
strongly on $\tau_{\rm fi}$ than on the other time scales.

The slow inward current $J_{\rm si}$, Eq.~(\ref{jsi}),
is only relevant in the range $u>\theta_w$ (\nameref{S1_Fig} (d))
and, for that range, it depends linearly on both $w$ and $s$
gating variables (\nameref{S2_Fig} (b)) with a slope given
by $1/\tau_{\rm si}$.

As for the slow outward current $J_{\rm so}$, Eq.~(\ref{jsi}),
it depends on $u$ exclusively.
It has two mutually exclusive regimes, one for $u<\theta_w$
and another for $u>\theta_w$.
As illustrated in \nameref{S2_Fig} (c), for $u<\theta_w$
the slow outward current evolves linearly to the transmembrane
current, with a slope given by a time scale, $\tau_{\rm o1}$
or $\tau_{\rm o2}$ depending if $u>\theta_o$ or $u<\theta_o$  respectively.
For $u>\theta_w$, the current $J_{\rm so}$ varies monotonically with
$u$, since it is a bounded step function of $u$ in the range $[0,1]$,
and consequently in this range of voltages $J_{\rm so}$ is governed
by one of the time scales, $\tau_{\rm so1}$ or $\tau_{\rm so2}$, which
we choose to be $\tau_{\rm so1}$.

These three time scales together with the three ionic currents
play also a role for defining the full model. As we will see next
the set of four equations can be reduced to only two
nonlinear equations, which include the dominant parts of
each ionic current, and consequently are tunnable through
their three time scales.

To see this we start by writing explicitly 
the three additional functions defining the evolution
of the gating variables in Eqs.~(\ref{eq:BOdu})
and (\ref{eq:BOdvws}):
%\begin{subequations}
\begin{eqnarray}
E(u,v) &=&  -\frac{v-H^{\theta_v^-}(u)}{T^-_v(u)}H^{\theta_v}(u)-
             \frac{v}{\tau^+_{\rm v}}H_{\theta_v}(u) \,, \label{eq:BOdv}\\[1ex]
F(u,w) &=&  -\frac{w-w_{\infty}}{\tau^{-}_ {\rm w1}+
              (\tau^{-}_ {\rm w2}-\tau^{-}_ {\rm w1})Q^-_w(u)}H^{\theta_w}(u)-
             \frac{w}{\tau^+_{\rm w}}H_{\theta_w}(u) \, , \label{eq:BOdw}\\[1ex]
G(u,s) &=&   \frac{1}{T_{\theta_w}(u)} \left ( Q_s(u)- s \right ),\label{eq:BOds}
\end{eqnarray}
%\label{eq:BOFunctions}%
%\end{subequations}
with
\begin{equation}
w_{\infty} = \left(1-\frac{u}{\tau_{\rm w\infty}}\right) H^{\theta_o}(u)
          +w^*_{\infty} H_{\theta_o}(u) \, ,
\end{equation}
$T_x(u)$ and $Q_x(u)$ are given by Eqs.~(\ref{otherfuncs1}) and
(\ref{otherfuncs2}), and
$\tau_{\rm v1}^-=16.3$, $\tau_{\rm v2}^-=1150$, $\tau_{\rm v}^+=1.7026$, $\tau_{\rm w1}^-=79.963$,
$\tau_{\rm w2}^-=28.136$, $\tau_{\rm w}^+=213.55$, $\tau_{\rm w\infty}=0.2233$, 
$\tau_{\rm s1}=9.876$, and $\tau_{\rm s2}=4.2036$ are characteristic time
scales for the opening ($+$) and closing ($-$) of the ionic channels
(all in units of ms);
$w^{\ast}_{\infty}=0.902$, % is a limiting value $w$, 
$k_s=2.2268$, and $k_w^{-}=60.219$ are scaling parameters
and $u_s=0.81568$ and $u_w^{-}=9.991\times 10^{-3}$ are
the respective shape parameters for the hyperbolic
tangent in function $Q_x(u)$, and
$\theta_v^{-}=0.1007$ and $\theta_s=\theta_2$ are additional
threshold values for the opening and closing of the
ionic channels.

\nameref{S3_Fig} shows the typical co-evolution of all variables
in the BOCF model, the scaled potential $u$ and the three
gating variables.

Next we will show that the BOCF model in
Eqs.~(\ref{eq:BOdu}) and (\ref{eq:BOdvws})
can be treated in a semi-analytically way
for $D=0$ (single cell case), by properly introducing approximations
of the equations in the $u$-regions defined through the Heaviside
functions (cf.~\nameref{S3_Fig} (a)), namely
\begin{itemize}
\item Region I where $\theta_v < u < 1$,
\item Region II where $\theta_w < u < \theta_v = 0.3$,
\item Region III where $\theta_v^- < u < \theta_w = 0.18171$,
\item Region IV where $\theta_o < u < \theta_v^- = 0.1007$ and
\item Region V where $0 < u < \theta_o = 0.015473$.
\end{itemize}
Substituting the limiting values above in the currents defined in
Eqs.~(\ref{jfi}), (\ref{jsi}) and (\ref{jso}),
%(\ref{allJ})
and in the functions defined in
Eqs.~(\ref{eq:BOdv}), (\ref{eq:BOdw}) and (\ref{eq:BOds})
%(\ref{eq:BOFunctions})
yields a system of four differential
equations for each region.

At the beginning of each AP, the stimulus current
$J_{\rm stim}$ is applied bringing $u$ to its maximum value,
$u\sim 1$, i.e.~in region I. From there on, the systems
evolves according to Eqs.~(\ref{eq:BOdu}) and (\ref{eq:BOdvws})
till the next stimulus (see inset of \nameref{S3_Fig} (a)).

In region I the dynamical equations read
%\begin{subequations}
\begin{eqnarray}
  \frac{du}{dt} &=& -\frac{1}{\tau_{\rm so1}+(\tau_{\rm so2}-\tau_{\rm so1})Q_{\rm so}(u)}
                    + \frac{ws}{\tau_{\rm si}}+                
                      \frac{v}{\tau_{\rm fi}}(u-\theta_v)(u_u-u) \, ,\label{uR1}\\
  \frac{ds}{dt} &=&   \frac{Q_s(u)-s}{\tau_{\rm s2}} \, ,\label{sR1}
\end{eqnarray}
%\label{R1}%
%\end{subequations}
where $v=V_{u=1}\exp{\left ( -t/\tau_{\rm v}^+ \right )}$
and $w=W_{u=1}\exp{\left ( -t/\tau_{\rm w}^+ \right )}$
decay exponentially and independently of all other
variables.
In other words, the evolution of the four dimensional systems
reduces to a nonlinear and non-autonomous two-dimensional system
of coupled variables, $u$ and $s$.

As will become clear below,
this dynamical system (\ref{uR1})-(\ref{sR1}) is the only part of the model
equations that cannot be solved in closed analytical form, while
the behavior in other regions becomes analytically tractable
after proper approximations.
Notice that the Eq.~(\ref{uR1}), defining the time evolution
of the normalized action potential $u$, is composed by three
contributions, each on corresponding to one of the three ionic
currents and being parameterized by one of the three time scales.
See Eqs.~(\ref{jfi}), (\ref{jsi}), (\ref{jso})
%(\ref{allJ})
and the discussion above.

In region II, both variables $w$ and $s$ are governed by the same
equations as in region I,
while the potential variable $u$ has no longer the quadratic term
(see Eq.~(\ref{uR1})). As for the variable $v$, it decays 
exponentially with a different constant $\tau_{\rm v2}^-$.
Since in region I the decay of $v$ is strong enough for bringing
$v$ close to zero, one can approximate $v=0$ in region II and
consequently the time evolution of $u$ is approximated by Eq.~(\ref{uR1}).

In region III, $u$ and $v$ decay exponentially as
$u=\theta_w\exp{\left ( -t/\tau_{\rm o2}\right )}$
and $v=V_{u=\theta_w}\exp{\left ( -t/\tau_{\rm v2}^- \right )}$, and
$w$ and $s$ are coupled to each other according to
the two-dimensional system
%\begin{subequations}
\begin{eqnarray}
  \frac{dw}{dt} &=& -\frac{w-w_{\infty}^{\ast}}{\tau_{\rm w1}^-+(\tau_{\rm w2}^--\tau_{\rm w1}^-)Q_{w}^-(u)} \, ,\label{wR3}\\
  & & \cr
   \frac{ds}{dt} &=&  \frac{Q_s(u)-s}{\tau_{\rm s1}} \, .\label{sR3}
\end{eqnarray}
%\label{R3}%
%\end{subequations}
For this range of $u$ values, $Q_w^-(u)\sim 1$ and
$Q_s(u)$ is almost constant.
Therefore, we can set
$Q_s(u)\sim \langle Q_s(u)\rangle_{\theta_v^-<u<\theta_w}\equiv 
\langle Q\rangle = 0.0475$ and
consequently $w$ and $s$ are approximately given by
%\begin{subequations}
\begin{eqnarray}
  w(t) &=& w_{\infty}^{\ast} + \left ( W_{u=\theta_w}-w_{\infty}^{\ast} \right ) 
           \exp{\left ( -t/\tau_{\rm w2}^- \right )} \, ,\label{wR3sol}\\
  & & \cr
  s(t) &=& \langle Q\rangle + \left ( S_{u=\theta_w}-\langle Q\rangle \right ) 
           \exp{\left ( -t/\tau_{\rm s1} \right )} \, .\label{sR3sol}
\end{eqnarray}
%\label{R3sol}%
%\end{subequations}

In region IV,
$u$ and $v$ decay exponentially as
$u=\theta_v^-\exp{\left ( -t/\tau_{\rm o2}\right )}$
and 
\begin{equation}
v=1+\left ( V_{u=\theta_v^-}-1
         \right )
         \exp{\left ( -t/\tau_{\rm v1}^- \right )},
\end{equation}
respectively.
The gate variable $s$ follows the same approximation
as in Region III, Eq.~(\ref{sR3sol}).
The variable $w$ follows the same Eq.~(\ref{wR3}),
but now with a different approximation, namely
\begin{equation}
R(t)\equiv \frac{1}{\tau_{\rm w1}^-+(\tau_{\rm w2}^--\tau_{\rm w1}^-)Q_w^-(u)} 
\sim 1 - \alpha \hbox{\large{e}}^{-2k_w^-(u-u_w^-)} \, ,
\end{equation}
with
\begin{equation}
  \alpha = \frac{\tau_{\rm w1}^-+(\tau_{\rm w2}^--\tau_{\rm w1}^-)Q_w^-(\theta_o)-1}{\tau_{\rm w1}^-+(\tau_{\rm w2}^--\tau_{\rm w1}^-)Q_w^-(\theta_o)} 
           \hbox{\large{e}}^{2k_w^-(\theta_o-u_w^-)} \, .
\end{equation}
Since in this region, the values of $u$ are small and the time-window is
also small, the exponential decay of $u$ can be linearized,
$u\sim \theta_v^- (1-t/\tau_{\rm o2})$, which gives
\begin{equation}
R(t) \sim 1 - \alpha \Gamma_1 \hbox{\large{e}}^{\Gamma_2t} \sim 1 - \alpha\Gamma_1 -\alpha\Gamma_1\Gamma_2 t\, 
\end{equation}
with
%\begin{subequations}
\begin{eqnarray}
  \Gamma_1 &=& \hbox{\large{e}}^{-2k_w^-\theta_v^-(1-u_w^-)} \, ,\\
  \Gamma_2 &=& 2\frac{k_w^-\theta_v^-}{\tau_{\rm o2}} \, .
\end{eqnarray}
%\end{subequations}
This approximation yields for the evolution of $w$ in this
region
\begin{equation}
w(t) = w_{\infty}^{\ast} + 
      (W_{u=\theta_v^-}-w_{\infty}^{\ast})
      \exp{\left ( -(1-\alpha\Gamma_1)t+\frac{\alpha\Gamma_1\Gamma_2}{2}t^2 \right )} \, .
\label{wR4sol2}
\end{equation}

Finally, in region V, variables $u$, $v$ and $s$ follow the
same solution as in region IV but for different constants,
namely $u$ decays exponentially with decay time
$\tau_{\rm o1}$ instead of $\tau_{\rm o2}$,  
and 
$Q_s(u)\sim \langle Q_s(u)\rangle_{0<u<\theta_o} = 0.02665$.
The remaining gate variable $w$ is approximated
by observing (see \nameref{S3_Fig} (a)) that in this range
$u\sim 0$ and $Q_s(u)$ can be set to a constant
$Q_s(0)$, yielding
\begin{equation}
w(t) = 1 + \left ( W_{u=\theta_o} -1
           \right ) \exp{\left ( 
                         -t/T
                         \right )} 
\label{wR5sol}
\end{equation}
with
\begin{equation}
T = \tau_{\rm w1}^-+(\tau_{\rm w2}^--\tau_{\rm w1}^-)Q_w^-(0) .
\end{equation}

Altogether, we arrive to the conclusion that the problem of
solving the single-cell dynamics of the BOCF model (\ref{eq:BOdu})
and (\ref{eq:BOdvws})
can be reduced to the two-dimensional non-linear system
in Eqs.~(\ref{uR1})-(\ref{sR1}), which involves the three time scales
controlling each ionic current considered in the BOCF model.
